# Supplementary material for: Inactivation of the RB1 and PTPN14 tumor suppressors cooperatively enables the carcinogenic activity of the human papillomavirus E7 oncoprotein
Source: bioRxiv. 2026 Mar 17:2026.03.16.712171. Preprint. [Version 1] doi: 10.64898/2026.03.16.712171 (PMC13015474; doi:10.64898/2026.03.16.712171)
Supplement: Supplement 1 [file media-1.xlsx]

## Sheet: Supplemental table 1 Plasmids
Supplemental Table 1. List of plasmids used in the study.
Plasmid name	Lab ID	Addgene ID	Gene	Promoter	Bacterial Resistance	Selection	Epitope Tag	Tag Location	Source
MSCV neo-C-HA GFP	8133	184522	GFP	MSCV LTR	Ampicillin	Neomycin	HA	C-terminus	Hatterschide et al Elife. 2022 Feb 16;11. pii: 75466. doi: 10.7554/eLife.75466
MSCV hygro C-HA GFP Un	8512	252440	GFP	MSCV LTR	Ampicillin	Hygromycin			This paper
MSCV-Puro GFP-Un	8130	184521	GFP	MSCV LTR	Ampicillin	Puromycin			Hatterschide et al Elife. 2022 Feb 16;11. pii: 75466. doi: 10.7554/eLife.75466
MSCV neo-C-HA only 18E7	6993	163311	HPV18 E7	MSCV LTR	Ampicillin	Neomycin	HA	C-terminus	Hatterschide et al J Virol. 2020 Aug 17;94(17). pii: JVI.01024-20. doi: 10.1128/JVI.01024-20. Print 2020 Aug 17.
MSCV-P C-FlagHA 18E7-Kozak	6641	35019	HPV18 E7	MSCV LTR	Ampicillin	Puromycin	FlagHA	C-terminus	White et al Proc Natl Acad Sci U S A. 2012 Jan 9
MSCV hygro C-HA 18E7 ∆DLLC	8514	252441	HPV18 E7 ∆DLLC	MSCV LTR	Ampicillin	Hygromycin	HA	C-terminus	This paper
MSCV-neo 18E7 R84A L91A C-HA	8539	252442	HPV18 E7 R84AL91A	MSCV LTR	Ampicillin	Neomycin	HA	C-terminus	This paper
MSCV-Neo C-HA only 16E7	6990	252443	HPV16 E7	MSCV LTR	Ampicillin	Neomycin	HA	C-terminus	This paper
MSCV neo-C HA only 16E7 ∆DLYC	8202	252444	HPV16 E7 ∆DLYC	MSCV LTR	Ampicillin	Neomycin	HA	C-terminus	This paper
MSCV 16E7 R77S hygro C-HA	8585	252445	HPV16 E7 R77S	MSCV LTR	Ampicillin	Hygromycin	HA	C-terminus	This paper
MSCV-P C-Flag HA 16E7 Kozak	6640	35018	HPV16 E7	MSCV LTR	Ampicillin	Puromycin	FlagHA	C-terminus	White et al Proc Natl Acad Sci U S A. 2012 Jan 9
MSCV-P C FlagHA 16E7 ∆DLYC	7274	163304	HPV16 E7 ∆DLYC	MSCV LTR	Ampicillin	Puromycin	FlagHA	C-terminus	Hatterschide et al Proc Natl Acad Sci U S A. 2019 Apr 2;116(14):7033-7042. doi: 10.1073/pnas.1819534116. Epub 2019 Mar 20
MSCV 16E7 R77S Puro C-FlagHA	8126	163305	HPV16 E7 R77S	MSCV LTR	Ampicillin	Puromycin	FlagHA	C-terminus	Hatterschide et al J Virol. 2020 Aug 17;94(17). pii: JVI.01024-20. doi: 10.1128/JVI.01024-20. Print 2020 Aug 17
MSCV neo-C-HA only 6E7	6994	252446	HPV6 E7	MSCV LTR	Ampicillin	Neomycin	HA	C-terminus	This paper
MSCV-P C-FlagHA 6E7-Kozak	6642	35020	HPV6 E7	MSCV LTR	Ampicillin	Puromycin	FlagHA	C-terminus	White et al Proc Natl Acad Sci U S A. 2012 Jan 9
MSCV-P C-FlagHA HPV6 E7 R77S	8195	163309	HPV6 E7 R77S	MSCV LTR	Ampicillin	Puromycin	FlagHA	C-terminus	Hatterschide et al J Virol. 2020 Aug 17;94(17). pii: JVI.01024-20. doi: 10.1128/JVI.01024-20. Print 2020 Aug 17
MSCV-P C-FlagHA 11E7-Kozak	8494	252447	HPV11 E7	MSCV LTR	Ampicillin	Puromycin	FlagHA	C-terminus	This paper
lentiCRISPRi (v2) _Neo	8471	252448	KRAB-dCas9-MeCP2	EF-1a	Ampicillin	Neomycin			This paper
lentiCRISPRi (v2) _Puro	8472	252449	KRAB-dCas9-MeCP2	EF-1a	Ampicillin	Puromycin			This paper
lentiCRISPRi sgNT-1_Neo	8486	252450	ATCGTTTCCGCTTAACGGCG	U6	Ampicillin	Neomycin			This paper
lentiCRISPRi sgNT-2_Neo	8473	252451	GGGCCCGCATAGGATATCGC	U6	Ampicillin	Neomycin			This paper
lentiCRISPRi sgNT-3_Neo	8474	252452	CTGAGTGAAAAATAAAAGTT	U6	Ampicillin	Neomycin			This paper
lentiCRISPRi sgPTPN14-1_Neo	8478	252453	AGGAGAAAAACCTAAGCACG	U6	Ampicillin	Neomycin			This paper
lentiCRISPRi sgPTPN14-2_Neo	8479	252454	AAGGAGAAAAACCTAAGCAC	U6	Ampicillin	Neomycin			This paper
lentiCRISPRi sgPTPN14-3_Neo	8480	252455	GTCCGAGCAGAGGCGCACCG	U6	Ampicillin	Neomycin			This paper
lentiCRISPRi sgPTPN14-4_Neo	8481	252456	CGCAGCGGGCGCAGACTCGG	U6	Ampicillin	Neomycin			This paper
lentiCRISPRi sgNT-1_Puro	8475	252457	ATCGTTTCCGCTTAACGGCG	U6	Ampicillin	Puromycin			This paper
lentiCRISPRi sgNT-2_Puro	8476	252458	GGGCCCGCATAGGATATCGC	U6	Ampicillin	Puromycin			This paper
lentiCRISPRi sgNT-3_Puro	8477	252459	CTGAGTGAAAAATAAAAGTT	U6	Ampicillin	Puromycin			This paper
lentiCRISPRi sgRB1-1_Puro	8482	252460	GCTCTGGGTCCTCCTCAGGA	U6	Ampicillin	Puromycin			This paper
lentiCRISPRi sgRB1-2_Puro	8483	252461	AGGACGACGCGCGCGCACGT	U6	Ampicillin	Puromycin			This paper
lentiCRISPRi sgRB1-3_Puro	8484	252462	TTTGTAACGGGAGTCGGGAG	U6	Ampicillin	Puromycin			This paper
lentiCRISPRi sgRB1-4_Puro	8485	252463	CGCGGCGCTCAGTTGCCGGG	U6	Ampicillin	Puromycin			This paper
lentiCRISPRi sgPTPN14-1_Puro	8605	252464	AGGAGAAAAACCTAAGCACG	U6	Ampicillin	Puromycin			This paper
lentiCRISPRi sgPTPN14-4_Puro	8608	252465	CGCAGCGGGCGCAGACTCGG	U6	Ampicillin	Puromycin			This paper
pDONR-Kozak-16E7-STOP	7048		HPV16 E7		Spectinomycin				White, Elizabeth A., et al. J Virol. 2012 Dec 15;86(24):13174-86. doi: 10.1128/JVI.02172-12
MSCV-P C Flag HA GAW	8091				Ampicillin	Puromycin	FlagHA	C-terminus	Sowa, Mathew E., et al. Cell. 2009 Jul 23;138(2):389-403. doi: 10.1016/j.cell.2009.04.042
pDONR-Kozak-6E7-STOP	7115	252466	HPV6 E7		Spectinomycin				This paper
pDONR 16E7 (d21-24)	8516	252467	HPV16 E7		Spectinomycin				This paper
pDONR 6E7 (d22-25)	8517	252468	HPV6 E7		Spectinomycin				This paper
MSCV-P C Flag HA 16E7 untagged	8518	252469	HPV16 E7		Ampicillin	Puromycin			This paper
MSCV-P C Flag HA 6E7 untagged	8519	252470	HPV6 E7		Ampicillin	Puromycin			This paper
MSCV-P C Flag HA 16E7 (d21-24) untagged	8520	252471	HPV16 E7		Ampicillin	Puromycin			This paper
MSCV-P C Flag HA 6E7 (d22-25) untagged	8521	252472	HPV6 E7		Ampicillin	Puromycin			This paper
MHT HPV18E7			HPV18 E7	T7	Ampicillin	N/A	MBP, 6xHis		This paper
MHT-HPV16E7			HPV16 E7	T7	Ampicillin	N/A	MBP, 6xHis		This paper
MHT-HPV11E7			HPV11 E7	T7	Ampicillin	N/A	MBP, 6xHis		This paper
MHT-HPV6⍺E7			HPV 6⍺E7	T7	Ampicillin	N/A	MBP, 6xHis		This paper
MHT-PTPN14-pDomain-TwinStrep			PTPN14 (residues 886-1147)	T7	Ampicillin	N/A	MBP, 6xHis, Twin StrepTag	MBP, 6xHis N-terminus; Twin StrepTag C-terminus	This paper
